# Supplementary material for: Multi-Size Deep Learning Based Preoperative Computed Tomography Signature for Prognosis Prediction of Colorectal Cancer
Source: Front Genet. 2022 May 12;13:880093. doi: 10.3389/fgene.2022.880093 (PMC9133721; doi:10.3389/fgene.2022.880093)
Supplement: Supplementary file 1 [file Table2.XLSX]

## Sheet: trainset_baseline
	level	Low Risk	High Risk	p	test
n		268	158
Age (mean (SD))		58.732 (12.676)	59.816 (15.649)	0.4878
Sex (%)	F	116 (43.28)	57 (36.08)	0.1735
	M	152 (56.72)	101 (63.92)
TNM stage (%)	I	28 (10.45)	7 (4.43)	<0.0001
	II	126 (47.01)	29 (18.35)
	III	99 (36.94)	53 (33.54)
	IV	15 (5.60)	69 (43.67)
T stage (%)	T1	14 (5.22)	5 (3.18)	0.0001
	T2	23 (8.58)	4 (2.55)
	T3	208 (77.61)	112 (71.34)
	T4	23 (8.58)	36 (22.93)
N stage (%)	N0	157 (58.80)	51 (32.90)	<0.0001
	N1	84 (31.46)	65 (41.94)
	N2	26 (9.74)	39 (25.16)
M stage (%)	M0	253 (94.40)	89 (56.33)	<0.0001
	M1	15 (5.60)	69 (43.67)
Differentiation grade (%)	Low	57 (30.81)	29 (26.36)	0.0256
	Moderate	117 (63.24)	64 (58.18)
	High	11 (5.95)	17 (15.45)
Chemotherapy Adjuvant (%)	No	68 (32.69)	32 (32.65)	1
	Yes	140 (67.31)	66 (67.35)
Desease-free Survival (%)	0	243 (90.67)	4 (2.53)	<0.0001
	1	25 (9.33)	154 (97.47)
Survival Duration (mean (SD))		104.661 (24.070)	23.221 (25.398)	<0.0001
KRAS gene (%)	Mutation	4 (100.00)	4 (100.00)	NA

## Sheet: validset_baseline
	level	Low Risk	High Risk	p	test
n		200	182
Age (mean (SD))		56.799 (13.099)	57.134 (13.191)	0.833
Sex (%)	F	92 (46.00)	68 (37.36)	0.1085
	M	108 (54.00)	114 (62.64)
TNM stage (%)	I	38 (19.19)	35 (19.34)	0.0026
	II	69 (34.85)	42 (23.20)
	III	63 (31.82)	52 (28.73)
	IV	28 (14.14)	52 (28.73)
T stage (%)	T1	9 (4.55)	8 (4.42)	0.6512
	T2	35 (17.68)	29 (16.02)
	T3	133 (67.17)	117 (64.64)
	T4	21 (10.61)	27 (14.92)
N stage (%)	N0	118 (59.00)	84 (46.15)	0.0175
	N1	58 (29.00)	60 (32.97)
	N2	24 (12.00)	38 (20.88)
M stage (%)	M0	172 (88.21)	130 (78.31)	0.0168
	M1	23 (11.79)	36 (21.69)
Differentiation grade (%)	Low	45 (36.00)	29 (25.44)	0.181
	Moderate	76 (60.80)	79 (69.30)
	High	4 (3.20)	6 (5.26)
Chemotherapy Adjuvant (%)	No	108 (56.84)	102 (61.82)	0.3992
	Yes	82 (43.16)	63 (38.18)
Desease-free Survival (%)	0	146 (73.00)	91 (50.00)	<0.0001
	1	54 (27.00)	91 (50.00)
Survival Duration (mean (SD))		57.513 (26.468)	45.979 (29.478)	0.0001
KRAS gene (%)	Mutation	10 (100.00)	14 (100.00)	NA

## Sheet: baseline_table
		Development cohort(n =426)				Validation cohort (n = 328)
	level	Low Risk	High Risk	P		Low Risk	High Risk	P
n		268	158			200	182
Age (mean (SD))		58.732 (12.676)	59.816 (15.649)	0.4878		56.799 (13.099)	57.134 (13.191)	0.833
Sex (%)	F	116 (43.28)	57 (36.08)	0.1735		92 (46.00)	68 (37.36)	0.1085
	M	152 (56.72)	101 (63.92)			108 (54.00)	114 (62.64)
TNM stage (%)	I	28 (10.45)	7 (4.43)	<0.0001		38 (19.19)	35 (19.34)	0.0026
	II	126 (47.01)	29 (18.35)			69 (34.85)	42 (23.20)
	III	99 (36.94)	53 (33.54)			63 (31.82)	52 (28.73)
	IV	15 (5.60)	69 (43.67)			28 (14.14)	52 (28.73)
T stage (%)	T1	14 (5.22)	5 (3.18)	0.0001		9 (4.55)	8 (4.42)	0.6512
	T2	23 (8.58)	4 (2.55)			35 (17.68)	29 (16.02)
	T3	208 (77.61)	112 (71.34)			133 (67.17)	117 (64.64)
	T4	23 (8.58)	36 (22.93)			21 (10.61)	27 (14.92)
N stage (%)	N0	157 (58.80)	51 (32.90)	<0.0001		118 (59.00)	84 (46.15)	0.0175
	N1	84 (31.46)	65 (41.94)			58 (29.00)	60 (32.97)
	N2	26 (9.74)	39 (25.16)			24 (12.00)	38 (20.88)
M stage (%)	M0	253 (94.40)	89 (56.33)	<0.0001		172 (88.21)	130 (78.31)	0.0168
	M1	15 (5.60)	69 (43.67)			23 (11.79)	36 (21.69)
Differentiation grade (%)	Low	57 (30.81)	29 (26.36)	0.0256		45 (36.00)	29 (25.44)	0.181
	Moderate	117 (63.24)	64 (58.18)			76 (60.80)	79 (69.30)
	High	11 (5.95)	17 (15.45)			4 (3.20)	6 (5.26)
Chemotherapy Adjuvant (%)	No	68 (32.69)	32 (32.65)	1		108 (56.84)	102 (61.82)	0.3992
	Yes	140 (67.31)	66 (67.35)			82 (43.16)	63 (38.18)
