# Supplementary material for: Multi-Size Deep Learning Based Preoperative Computed Tomography Signature for Prognosis Prediction of Colorectal Cancer
Source: Front Genet. 2022 May 12;13:880093. doi: 10.3389/fgene.2022.880093 (PMC9133721; doi:10.3389/fgene.2022.880093)
Supplement: Supplementary file 2 [file Table1.XLSX]

## Sheet: ct_data_clin2
				TuominID	Cohort	CT-signature	Risk_group	Gene-Data
				A028	Training	0.999434	High Risk	No
				A029	Training	0.999912	High Risk	No
				A055	Training	0.0431169	Low Risk	No
				A057	Training	0.999826	High Risk	No
				A054	Training	0.0360522	Low Risk	No
				A058	Training	0.00860211	Low Risk	No
				A051	Training	0.0628734	Low Risk	No
				A062	Training	0.537414	High Risk	No
				A063	Training	0.043423	Low Risk	No
				A064	Training	0.233556	Low Risk	No
				A065	Training	0.463985	Low Risk	No
				A056	Training	0.0642286	Low Risk	No
				A066	Training	0.999785	High Risk	No
				A060	Training	0.999998	High Risk	No
				A061	Training	0.0326793	Low Risk	No
				A030	Training	0.999669	High Risk	No
				A031	Training	0.0473274	Low Risk	No
				A033	Training	0.0543502	Low Risk	No
				A032	Training	0.18275	Low Risk	No
				A034	Training	0.290619	Low Risk	No
				A036	Training	0.999378	High Risk	No
				A039	Training	0.999786	High Risk	No
				A040	Training	0.0403091	Low Risk	No
				A041	Training	0.999718	High Risk	No
				A043	Training	0.9991	High Risk	No
				A035	Training	0.999128	High Risk	No
				A037	Training	0.0800084	Low Risk	No
				A046	Training	0.445206	Low Risk	No
				A048	Training	0.12672	Low Risk	No
				A042	Training	0.132158	Low Risk	No
				A044	Training	0.0280046	Low Risk	No
				A045	Training	0.518907	High Risk	No
				A047	Training	0.999759	High Risk	No
				A050	Training	0.078848	Low Risk	No
				A053	Training	0.999798	High Risk	No
				A052	Training	0.999872	High Risk	No
				A067	Training	0.998346	High Risk	No
				A106	Training	0.0393473	Low Risk	No
				A107	Training	0.476723	Low Risk	No
				A111	Training	0.0178519	Low Risk	Yes
				A112	Training	0.21208	Low Risk	No
				A113	Training	0.998041	High Risk	Yes
				A114	Training	0.213238	Low Risk	No
				A110	Training	0.0264521	Low Risk	No
				A109	Training	0.0289355	Low Risk	No
				A117	Training	0.0244061	Low Risk	No
				A119	Training	0.0334881	Low Risk	Yes
				A116	Training	0.175821	Low Risk	No
				A120	Training	0.0277041	Low Risk	No
				A122	Training	0.0193458	Low Risk	No
				A001	Training	0.0595994	Low Risk	No
				A002	Training	0.99995	High Risk	Yes
				A121	Training	0.999652	High Risk	No
				A118	Training	0.0196161	Low Risk	No
				A071	Training	0.0354612	Low Risk	No
				A070	Training	0.0296781	Low Risk	No
				A069	Training	0.999972	High Risk	No
				A072	Training	0.028457	Low Risk	No
				A068	Training	0.999904	High Risk	No
				A074	Training	0.0396188	Low Risk	No
				A077	Training	0.0380398	Low Risk	No
				A076	Training	0.996472	High Risk	No
				A078	Training	0.0720266	Low Risk	No
				A073	Training	0.010307	Low Risk	No
				A079	Training	0.048366	Low Risk	No
				A080	Training	0.994774	High Risk	No
				A075	Training	0.423564	Low Risk	No
				A083	Training	0.996603	High Risk	No
				A085	Training	0.0408638	Low Risk	No
				A082	Training	0.0289411	Low Risk	No
				A086	Training	0.0245033	Low Risk	No
				A087	Training	0.0763388	Low Risk	No
				A084	Training	0.0266421	Low Risk	No
				A088	Training	0.0283546	Low Risk	No
				A089	Training	0.0367964	Low Risk	No
				A081	Training	0.943829	High Risk	No
				A092	Training	0.036364	Low Risk	No
				A094	Training	0.999915	High Risk	No
				A091	Training	0.999562	High Risk	No
				A096	Training	0.999878	High Risk	No
				A097	Training	0.0433403	Low Risk	No
				A095	Training	0.999685	High Risk	No
				A099	Training	0.0949329	Low Risk	No
				A100	Training	0.127135	Low Risk	No
				A098	Training	0.181277	Low Risk	No
				A102	Training	0.0299717	Low Risk	No
				A101	Training	0.0383664	Low Risk	No
				A103	Training	0.858101	High Risk	No
				A104	Training	0.0365698	Low Risk	No
				A124	Training	0.999889	High Risk	No
				A125	Training	0.0224454	Low Risk	No
				A123	Training	0.0203383	Low Risk	Yes
				A126	Training	0.273798	Low Risk	No
				A022	Training	0.0562152	Low Risk	Yes
				A142	Training	0.0197753	Low Risk	No
				A145	Training	0.108605	Low Risk	Yes
				A143	Training	0.999457	High Risk	No
				A144	Training	0.998722	High Risk	Yes
				A146	Training	0.999972	High Risk	Yes
				A141	Training	0.0201538	Low Risk	No
				A147	Training	0.0199102	Low Risk	Yes
				A150	Training	0.0192211	Low Risk	No
				A153	Training	0.0757974	Low Risk	Yes
				A154	Training	0.0720471	Low Risk	Yes
				A155	Training	0.0378381	Low Risk	Yes
				A148	Training	0.0702269	Low Risk	Yes
				A151	Training	0.0512176	Low Risk	Yes
				A149	Training	0.295773	Low Risk	Yes
				A152	Training	0.0945436	Low Risk	Yes
				A127	Training	0.110726	Low Risk	No
				A129	Training	0.295181	Low Risk	No
				A130	Training	0.0446517	Low Risk	No
				A128	Training	0.132481	Low Risk	No
				A131	Training	0.0330718	Low Risk	No
				A049	Training	0.999972	High Risk	No
				A132	Training	0.100591	Low Risk	No
				A003	Training	0.0155396	Low Risk	No
				A133	Training	0.9996	High Risk	No
				A134	Training	0.999253	High Risk	No
				A135	Training	0.0323893	Low Risk	No
				A137	Training	0.115202	Low Risk	Yes
				A136	Training	0.998985	High Risk	Yes
				A139	Training	0.039426	Low Risk	No
				A138	Training	0.038767	Low Risk	No
				A140	Training	0.999359	High Risk	No
				A157	Training	0.453868	Low Risk	No
				A158	Training	0.998719	High Risk	No
				A159	Training	0.999922	High Risk	Yes
				A160	Training	0.99643	High Risk	Yes
				A162	Training	0.0677538	Low Risk	Yes
				A156	Training	0.052859	Low Risk	Yes
				A230	Training	0.0570541	Low Risk	No
				A231	Training	0.147328	Low Risk	No
				A232	Training	0.99992	High Risk	No
				A233	Training	0.0119153	Low Risk	Yes
				A234	Training	0.999554	High Risk	Yes
				A236	Training	0.0281865	Low Risk	Yes
				A239	Training	0.0703904	Low Risk	Yes
				A240	Training	0.0364351	Low Risk	Yes
				A241	Training	0.0456451	Low Risk	No
				A237	Training	0.999964	High Risk	No
				A238	Training	0.999925	High Risk	Yes
				A243	Training	0.0357098	Low Risk	No
				A244	Training	0.015736	Low Risk	No
				A242	Training	0.0372289	Low Risk	No
				A013	Training	0.200038	Low Risk	No
				A014	Training	0.0654624	Low Risk	Yes
				A235	Training	0.813788	High Risk	Yes
				A012	Training	0.998944	High Risk	Yes
				A246	Training	0.999973	High Risk	No
				A253	Training	0.0666522	Low Risk	No
				A254	Training	0.0320501	Low Risk	No
				A245	Training	0.0415049	Low Risk	No
				A258	Training	0.999988	High Risk	No
				A247	Training	0.0610008	Low Risk	No
				A256	Training	0.999986	High Risk	No
				A257	Training	0.999945	High Risk	No
				A259	Training	0.0775153	Low Risk	No
				A260	Training	0.0579998	Low Risk	No
				A023	Training	0.0572484	Low Risk	No
				A251	Training	0.026601	Low Risk	Yes
				A250	Training	0.999136	High Risk	No
				A252	Training	0.999601	High Risk	Yes
				A255	Training	0.999946	High Risk	Yes
				A248	Training	0.0466638	Low Risk	Yes
				A163	Training	0.999109	High Risk	Yes
				A164	Training	0.0666519	Low Risk	Yes
				A165	Training	0.999667	High Risk	Yes
				A166	Training	0.999929	High Risk	Yes
				A168	Training	0.999923	High Risk	Yes
				A006	Training	0.0651124	Low Risk	Yes
				A170	Training	0.973333	High Risk	No
				A171	Training	0.0481671	Low Risk	No
				A172	Training	0.0228122	Low Risk	No
				A174	Training	0.999801	High Risk	No
				A173	Training	0.0346954	Low Risk	Yes
				A176	Training	0.0338245	Low Risk	No
				A175	Training	0.045198	Low Risk	No
				A177	Training	0.148465	Low Risk	No
				A167	Training	0.0798701	Low Risk	Yes
				A161	Training	0.0296304	Low Risk	Yes
				A169	Training	0.034891	Low Risk	No
				A180	Training	0.129001	Low Risk	Yes
				A181	Training	0.0275931	Low Risk	No
				A183	Training	0.0428966	Low Risk	No
				A184	Training	0.0328857	Low Risk	No
				A182	Training	0.0264245	Low Risk	No
				A186	Training	0.136639	Low Risk	No
				A178	Training	0.128381	Low Risk	No
				A008	Training	0.0195664	Low Risk	Yes
				A189	Training	0.0665551	Low Risk	No
				A190	Training	0.999769	High Risk	No
				A191	Training	0.99991	High Risk	No
				A192	Training	0.03393	Low Risk	No
				A193	Training	0.178403	Low Risk	Yes
				A194	Training	0.999745	High Risk	No
				A185	Training	0.0353938	Low Risk	No
				A187	Training	0.999812	High Risk	No
				A188	Training	0.999588	High Risk	No
				A196	Training	0.998297	High Risk	No
				A195	Training	0.0503651	Low Risk	No
				A199	Training	0.0132995	Low Risk	Yes
				A202	Training	0.0215912	Low Risk	No
				A201	Training	0.0326343	Low Risk	No
				A197	Training	0.0142147	Low Risk	No
				A204	Training	0.999313	High Risk	Yes
				A205	Training	0.0367235	Low Risk	No
				A206	Training	0.0607304	Low Risk	No
				A021	Training	0.997603	High Risk	No
				A208	Training	0.999965	High Risk	No
				A209	Training	0.999779	High Risk	No
				A210	Training	0.999972	High Risk	No
				A212	Training	0.0602329	Low Risk	No
				A211	Training	0.0431535	Low Risk	No
				A214	Training	0.0361092	Low Risk	No
				A216	Training	0.209972	Low Risk	Yes
				A010	Training	0.0452842	Low Risk	Yes
				A207	Training	0.283894	Low Risk	No
				A213	Training	0.050772	Low Risk	No
				A219	Training	0.0331275	Low Risk	No
				A215	Training	0.0209734	Low Risk	Yes
				A217	Training	0.999984	High Risk	No
				A220	Training	0.999539	High Risk	No
				A011	Training	0.0886686	Low Risk	Yes
				A221	Training	0.999427	High Risk	Yes
				A222	Training	0.0219832	Low Risk	No
				A218	Training	0.0855517	Low Risk	Yes
				A223	Training	0.998626	High Risk	Yes
				A224	Training	0.99997	High Risk	Yes
				A226	Training	0.0347299	Low Risk	Yes
				A225	Training	0.0342804	Low Risk	Yes
				A227	Training	0.0339381	Low Risk	No
				A228	Training	0.999723	High Risk	No
				A229	Training	0.441533	Low Risk	No
				A261	Training	0.0445126	Low Risk	No
				A262	Training	0.0312738	Low Risk	Yes
				A263	Training	0.138453	Low Risk	No
				A331	Training	0.0390847	Low Risk	No
				A332	Training	0.99816	High Risk	No
				A324	Training	0.999918	High Risk	No
				A333	Training	0.0297436	Low Risk	No
				A334	Training	0.0220852	Low Risk	No
				A335	Training	0.0782894	Low Risk	No
				C073	Training	0.0208304	Low Risk	No
				B086	Training	0.0241911	Low Risk	No
				C074	Training	0.690658	High Risk	No
				B087	Training	0.0885771	Low Risk	No
				A329	Training	0.0671075	Low Risk	No
				C072	Training	0.0108753	Low Risk	No
				A265	Training	0.0594213	Low Risk	Yes
				A266	Training	0.0243439	Low Risk	Yes
				A267	Training	0.187297	Low Risk	No
				A015	Training	0.0180336	Low Risk	Yes
				A016	Training	0.0366475	Low Risk	Yes
				A269	Training	0.999612	High Risk	No
				A276	Training	0.999477	High Risk	Yes
				A277	Training	0.0160705	Low Risk	Yes
				A278	Training	0.999973	High Risk	Yes
				A275	Training	0.999717	High Risk	No
				A264	Training	0.993003	High Risk	No
				A279	Training	0.0167493	Low Risk	No
				A017	Training	0.0680974	Low Risk	Yes
				A280	Training	0.140508	Low Risk	Yes
				A281	Training	0.0217464	Low Risk	Yes
				A282	Training	0.0106702	Low Risk	Yes
				A283	Training	0.0144523	Low Risk	Yes
				A270	Training	0.999869	High Risk	No
				A271	Training	0.0322452	Low Risk	No
				A272	Training	0.999908	High Risk	No
				A273	Training	0.841399	High Risk	No
				A274	Training	0.0178259	Low Risk	No
				A285	Training	0.999981	High Risk	Yes
				A286	Training	0.982483	High Risk	Yes
				A287	Training	0.0436197	Low Risk	Yes
				A284	Training	0.0352883	Low Risk	Yes
				A294	Training	0.0407268	Low Risk	Yes
				A295	Training	0.0199325	Low Risk	Yes
				A293	Training	0.0416838	Low Risk	Yes
				A297	Training	0.0424412	Low Risk	Yes
				A296	Training	0.996008	High Risk	Yes
				A289	Training	0.411267	Low Risk	No
				A290	Training	0.0207686	Low Risk	Yes
				A298	Training	0.999515	High Risk	Yes
				A300	Training	0.107513	Low Risk	Yes
				A301	Training	0.0287143	Low Risk	Yes
				A291	Training	0.654074	High Risk	Yes
				A299	Training	0.123841	Low Risk	Yes
				A292	Training	0.139545	Low Risk	No
				A304	Training	0.00839118	Low Risk	Yes
				A303	Training	0.999873	High Risk	Yes
				A307	Training	0.0609309	Low Risk	No
				A308	Training	0.0303921	Low Risk	Yes
				A302	Training	0.0199798	Low Risk	Yes
				A314	Training	0.0809463	Low Risk	No
				A288	Training	0.999725	High Risk	No
				A313	Training	0.029444	Low Risk	No
				A315	Training	0.0543649	Low Risk	No
				A312	Training	0.999792	High Risk	Yes
				A018	Training	0.755442	High Risk	No
				A318	Training	0.192268	Low Risk	Yes
				A316	Training	0.999901	High Risk	Yes
				A320	Training	0.0336465	Low Risk	Yes
				A317	Training	0.998204	High Risk	No
				A319	Training	0.994466	High Risk	Yes
				A020	Training	0.999738	High Risk	Yes
				A309	Training	0.778777	High Risk	Yes
				A311	Training	0.751033	High Risk	Yes
				A322	Training	0.16809	Low Risk	Yes
				A019	Training	0.999986	High Risk	Yes
				A310	Training	0.999824	High Risk	Yes
				A328	Training	0.999475	High Risk	Yes
				A330	Training	0.999944	High Risk	No
				A326	Training	0.999901	High Risk	Yes
				A323	Training	0.999951	High Risk	Yes
				A325	Training	0.999952	High Risk	Yes
				A321	Training	0.407861	Low Risk	Yes
				A327	Training	0.0862206	Low Risk	Yes
				C075	Training	0.999552	High Risk	No
				B090	Training	0.838716	High Risk	No
				C076	Training	0.999918	High Risk	No
				B091	Training	0.999941	High Risk	No
				B088	Training	0.0468161	Low Risk	No
				C158	Training	0.0615753	Low Risk	No
				C160	Training	0.060514	Low Risk	No
				B108	Training	0.109329	Low Risk	No
				C162	Training	0.100718	Low Risk	No
				C163	Training	0.0530015	Low Risk	No
				C169	Training	0.999899	High Risk	No
				C167	Training	0.1615	Low Risk	No
				B110	Training	0.0206914	Low Risk	No
				B111	Training	0.999789	High Risk	No
				B112	Training	0.0261419	Low Risk	No
				C121	Training	0.999397	High Risk	No
				A339	Training	0.999948	High Risk	No
				C171	Training	0.0250969	Low Risk	No
				C170	Training	0.0514373	Low Risk	No
				C161	Training	0.021906	Low Risk	No
				A340	Training	0.999723	High Risk	No
				C173	Training	0.999946	High Risk	No
				C174	Training	0.0529217	Low Risk	No
				B106	Training	0.0362873	Low Risk	No
				C155	Training	0.0445981	Low Risk	No
				C157	Training	0.0793882	Low Risk	No
				A338	Training	0.999942	High Risk	Yes
				A349	Training	0.999809	High Risk	No
				A341	Training	0.117749	Low Risk	No
				A342	Training	0.999781	High Risk	Yes
				C178	Training	0.856067	High Risk	No
				B114	Training	0.999936	High Risk	No
				A350	Training	0.999987	High Risk	No
				A352	Training	0.999788	High Risk	Yes
				A347	Training	0.0577776	Low Risk	No
				A351	Training	0.999972	High Risk	Yes
				A354	Training	0.0399606	Low Risk	Yes
				A355	Training	0.0518239	Low Risk	No
				A356	Training	0.0183198	Low Risk	No
				B117	Training	0.999884	High Risk	No
				C148	Training	0.998601	High Risk	No
				A348	Training	0.071009	Low Risk	No
				C077	Training	0.055249	Low Risk	No
				C078	Training	0.0200564	Low Risk	No
				B089	Training	0.995429	High Risk	No
				C082	Training	0.0237822	Low Risk	No
				C085	Training	0.992444	High Risk	No
				B085	Training	0.0314795	Low Risk	No
				C086	Training	0.0428301	Low Risk	No
				C087	Training	0.999467	High Risk	No
				C088	Training	0.0488454	Low Risk	No
				C080	Training	0.0525858	Low Risk	No
				B094	Training	0.999936	High Risk	No
				B093	Training	0.789035	High Risk	No
				C092	Training	0.0874079	Low Risk	No
				C093	Training	0.0562876	Low Risk	No
				C090	Training	0.0272699	Low Risk	No
				C094	Training	0.0376116	Low Risk	No
				B095	Training	0.0442795	Low Risk	No
				C096	Training	0.0437725	Low Risk	No
				B092	Training	0.158981	Low Risk	No
				C098	Training	0.037225	Low Risk	No
				B096	Training	0.999275	High Risk	No
				C099	Training	0.0388069	Low Risk	No
				C101	Training	0.0408003	Low Risk	No
				C100	Training	0.0345082	Low Risk	No
				C091	Training	0.0292147	Low Risk	No
				C104	Training	0.999639	High Risk	No
				B098	Training	0.044943	Low Risk	No
				C103	Training	0.0183487	Low Risk	No
				C107	Training	0.999936	High Risk	No
				C108	Training	0.999785	High Risk	No
				C106	Training	0.0424289	Low Risk	No
				C105	Training	0.999771	High Risk	No
				B100	Training	0.0593789	Low Risk	No
				C112	Training	0.0512933	Low Risk	No
				C111	Training	0.043892	Low Risk	No
				C109	Training	0.999822	High Risk	No
				C110	Training	0.0798694	Low Risk	No
				B099	Training	0.0262413	Low Risk	No
				C113	Training	0.812683	High Risk	No
				C115	Training	0.99966	High Risk	No
				C117	Training	0.999766	High Risk	No
				C081	Training	0.999933	High Risk	No
				C116	Training	0.0313026	Low Risk	No
				C114	Training	0.999943	High Risk	No
				C120	Training	0.030242	Low Risk	No
				C123	Training	0.99991	High Risk	No
				C127	Training	0.102309	Low Risk	No
				A336	Training	0.999887	High Risk	No
				C128	Training	0.0362814	Low Risk	No
				C136	Training	0.0319793	Low Risk	No
				A337	Training	0.0199234	Low Risk	No
				A268	Training	0.999885	High Risk	No
				B102	Training	0.0264955	Low Risk	No
				B101	Training	0.0568157	Low Risk	No
				B103	Training	0.999805	High Risk	No
				C138	Training	0.0180696	Low Risk	No
				B104	Training	0.0617012	Low Risk	No
				B105	Training	0.999282	High Risk	No
				C154	Training	0.0329484	Low Risk	No
				C152	Training	0.0236963	Low Risk	No
				C151	Training	0.999882	High Risk	No
				C156	Training	0.999868	High Risk	No
				B107	Training	0.528883	High Risk	No
				C153	Training	0.999965	High Risk	No
				C140	Training	0.907944	High Risk	No
				C141	Training	0.0622743	Low Risk	No
				C143	Training	0.0540438	Low Risk	No
				B120	Validation	0.992793	High Risk	No
				A361	Validation	0.999443	High Risk	No
				B122	Validation	0.0349709	Low Risk	No
				B124	Validation	0.0447151	Low Risk	Yes
				B123	Validation	0.373169	Low Risk	No
				A362	Validation	0.0125729	Low Risk	No
				A364	Validation	0.571281	High Risk	No
				A357	Validation	0.19639	Low Risk	Yes
				A358	Validation	0.495788	Low Risk	No
				A360	Validation	0.89886	High Risk	No
				B118	Validation	0.58814	High Risk	No
				A359	Validation	0.0522934	Low Risk	Yes
				B113	Validation	0.997435	High Risk	No
				B119	Validation	0.067595	Low Risk	No
				A249	Validation	0.996232	High Risk	No
				C046	Validation	0.0803053	Low Risk	No
				C047	Validation	0.920905	High Risk	No
				C050	Validation	0.0711342	Low Risk	No
				C048	Validation	0.981652	High Risk	No
				C049	Validation	0.872264	High Risk	No
				C043	Validation	0.182596	Low Risk	No
				C045	Validation	0.85617	High Risk	No
				C053	Validation	0.0318195	Low Risk	No
				A389	Validation	0.293793	Low Risk	No
				C054	Validation	0.0247813	Low Risk	No
				C059	Validation	0.668606	High Risk	No
				C055	Validation	0.0679144	Low Risk	No
				C056	Validation	0.791214	High Risk	No
				C060	Validation	0.0861051	Low Risk	No
				C051	Validation	0.720936	High Risk	No
				C052	Validation	0.0478407	Low Risk	No
				C061	Validation	0.723204	High Risk	No
				C062	Validation	0.995329	High Risk	No
				C064	Validation	0.058273	Low Risk	No
				C057	Validation	0.0660573	Low Risk	No
				C347	Validation	0.0359566	Low Risk	No
				C065	Validation	0.0354903	Low Risk	No
				C345	Validation	0.143137	Low Risk	No
				C351	Validation	0.321212	Low Risk	No
				C063	Validation	0.698393	High Risk	No
				A365	Validation	0.272633	Low Risk	No
				A368	Validation	0.0214575	Low Risk	No
				B001	Validation	0.184538	Low Risk	No
				B002	Validation	0.985584	High Risk	No
				A343	Validation	0.998223	High Risk	Yes
				A367	Validation	0.435661	Low Risk	No
				A372	Validation	0.781964	High Risk	Yes
				A373	Validation	0.151939	Low Risk	Yes
				A371	Validation	0.997131	High Risk	No
				A370	Validation	0.908565	High Risk	Yes
				A374	Validation	0.12019	Low Risk	No
				C159	Validation	0.994678	High Risk	No
				B121	Validation	0.0233027	Low Risk	No
				A369	Validation	0.111477	Low Risk	No
				A363	Validation	0.9922	High Risk	No
				B003	Validation	0.985919	High Risk	No
				A375	Validation	0.102116	Low Risk	Yes
				A376	Validation	0.998477	High Risk	No
				B004	Validation	0.130923	Low Risk	No
				A366	Validation	0.097836	Low Risk	No
				A377	Validation	0.3357	Low Risk	Yes
				A385	Validation	0.933823	High Risk	Yes
				A384	Validation	0.582908	High Risk	No
				A381	Validation	0.945719	High Risk	No
				B007	Validation	0.998345	High Risk	No
				C119	Validation	0.901874	High Risk	No
				A383	Validation	0.856811	High Risk	Yes
				B006	Validation	0.126913	Low Risk	Yes
				B012	Validation	0.0264729	Low Risk	No
				B008	Validation	0.981303	High Risk	No
				B115	Validation	0.747632	High Risk	No
				B005	Validation	0.885722	High Risk	Yes
				B011	Validation	0.873117	High Risk	Yes
				B013	Validation	0.749288	High Risk	No
				B009	Validation	0.966727	High Risk	No
				B016	Validation	0.390494	Low Risk	No
				B014	Validation	0.319886	Low Risk	Yes
				B020	Validation	0.0892835	Low Risk	Yes
				B015	Validation	0.615714	High Risk	No
				B017	Validation	0.1575	Low Risk	Yes
				B018	Validation	0.957236	High Risk	Yes
				B022	Validation	0.994129	High Risk	Yes
				B023	Validation	0.180357	Low Risk	Yes
				B021	Validation	0.892936	High Risk	Yes
				B024	Validation	0.997411	High Risk	Yes
				A379	Validation	0.163686	Low Risk	No
				A380	Validation	0.259044	Low Risk	Yes
				A378	Validation	0.839138	High Risk	No
				A382	Validation	0.0877014	Low Risk	No
				A305	Validation	0.0724796	Low Risk	Yes
				B029	Validation	0.412902	Low Risk	Yes
				B032	Validation	0.740439	High Risk	Yes
				B035	Validation	0.971601	High Risk	Yes
				B037	Validation	0.877199	High Risk	Yes
				B038	Validation	0.289101	Low Risk	No
				B040	Validation	0.0572944	Low Risk	Yes
				B046	Validation	0.89843	High Risk	Yes
				B047	Validation	0.0389808	Low Risk	Yes
				B025	Validation	0.114456	Low Risk	No
				B027	Validation	0.933987	High Risk	No
				B036	Validation	0.259485	Low Risk	Yes
				B049	Validation	0.932737	High Risk	No
				B041	Validation	0.971805	High Risk	No
				B048	Validation	0.252779	Low Risk	Yes
				B010	Validation	0.0348675	Low Risk	Yes
				B028	Validation	0.0156704	Low Risk	No
				B052	Validation	0.999439	High Risk	No
				B053	Validation	0.179078	Low Risk	No
				B055	Validation	0.0853601	Low Risk	No
				B039	Validation	0.38107	Low Risk	Yes
				B051	Validation	0.759488	High Risk	No
				B054	Validation	0.999509	High Risk	Yes
				C236	Validation	0.0578144	Low Risk	No
				B050	Validation	0.0956281	Low Risk	Yes
				B056	Validation	0.994509	High Risk	No
				B057	Validation	0.916554	High Risk	Yes
				B058	Validation	0.0686939	Low Risk	No
				B026	Validation	0.734469	High Risk	Yes
				B030	Validation	0.708058	High Risk	No
				B033	Validation	0.842836	High Risk	Yes
				B019	Validation	0.375445	Low Risk	Yes
				B031	Validation	0.483389	Low Risk	No
				B034	Validation	0.386946	Low Risk	Yes
				A353	Validation	0.718707	High Risk	No
				B061	Validation	0.994111	High Risk	No
				B062	Validation	0.0581408	Low Risk	No
				B067	Validation	0.915328	High Risk	Yes
				B071	Validation	0.945269	High Risk	Yes
				A346	Validation	0.998784	High Risk	Yes
				B074	Validation	0.991157	High Risk	No
				B076	Validation	0.742654	High Risk	No
				B073	Validation	0.320155	Low Risk	Yes
				B077	Validation	0.996963	High Risk	No
				B079	Validation	0.759847	High Risk	No
				B075	Validation	0.151368	Low Risk	Yes
				B078	Validation	0.354339	Low Risk	No
				B081	Validation	0.144622	Low Risk	Yes
				C247	Validation	0.991782	High Risk	No
				B127	Validation	0.490998	Low Risk	Yes
				B080	Validation	0.151367	Low Risk	Yes
				B082	Validation	0.683158	High Risk	Yes
				B128	Validation	0.704762	High Risk	Yes
				B044	Validation	0.991926	High Risk	Yes
				B125	Validation	0.995525	High Risk	Yes
				B129	Validation	0.997957	High Risk	Yes
				C256	Validation	0.0174819	Low Risk	Yes
				B042	Validation	0.446291	Low Risk	No
				B045	Validation	0.998842	High Risk	Yes
				B130	Validation	0.124546	Low Risk	Yes
				B133	Validation	0.621385	High Risk	Yes
				C253	Validation	0.160781	Low Risk	No
				B060	Validation	0.512965	High Risk	No
				A345	Validation	0.0256451	Low Risk	Yes
				B064	Validation	0.177575	Low Risk	No
				B059	Validation	0.794382	High Risk	Yes
				B063	Validation	0.592967	High Risk	Yes
				B065	Validation	0.398387	Low Risk	Yes
				B066	Validation	0.0268537	Low Risk	Yes
				B068	Validation	0.985214	High Risk	No
				B070	Validation	0.999602	High Risk	No
				B072	Validation	0.0890811	Low Risk	Yes
				B069	Validation	0.844912	High Risk	No
				C242	Validation	0.0570114	Low Risk	No
				B136	Validation	0.999821	High Risk	Yes
				B137	Validation	0.907673	High Risk	Yes
				B140	Validation	0.0604666	Low Risk	Yes
				B134	Validation	0.0190707	Low Risk	No
				B144	Validation	0.997162	High Risk	No
				B149	Validation	0.958175	High Risk	Yes
				B152	Validation	0.0285356	Low Risk	Yes
				B145	Validation	0.0618656	Low Risk	No
				B147	Validation	0.0188218	Low Risk	Yes
				B146	Validation	0.393806	Low Risk	Yes
				B148	Validation	0.0902567	Low Risk	No
				B151	Validation	0.355764	Low Risk	Yes
				B150	Validation	0.346359	Low Risk	Yes
				B153	Validation	0.936383	High Risk	Yes
				B156	Validation	0.504215	High Risk	Yes
				A386	Validation	0.981141	High Risk	Yes
				B154	Validation	0.475369	Low Risk	No
				C263	Validation	0.366742	Low Risk	No
				B155	Validation	0.107028	Low Risk	Yes
				B083	Validation	0.792608	High Risk	No
				C254	Validation	0.0376795	Low Risk	Yes
				B135	Validation	0.248512	Low Risk	Yes
				B138	Validation	0.0175132	Low Risk	No
				B141	Validation	0.194672	Low Risk	No
				B043	Validation	0.274771	Low Risk	Yes
				B143	Validation	0.571296	High Risk	Yes
				B139	Validation	0.956875	High Risk	Yes
				B142	Validation	0.81662	High Risk	Yes
				B157	Validation	0.993046	High Risk	No
				B158	Validation	0.61039	High Risk	Yes
				B159	Validation	0.0274385	Low Risk	No
				B162	Validation	0.492548	Low Risk	No
				B167	Validation	0.963451	High Risk	No
				B170	Validation	0.231174	Low Risk	No
				B169	Validation	0.0487094	Low Risk	Yes
				B174	Validation	0.0875597	Low Risk	No
				B171	Validation	0.261369	Low Risk	No
				B172	Validation	0.328862	Low Risk	No
				B175	Validation	0.872284	High Risk	No
				B165	Validation	0.0282208	Low Risk	Yes
				B176	Validation	0.997641	High Risk	No
				B173	Validation	0.825104	High Risk	No
				C068	Validation	0.768829	High Risk	No
				C069	Validation	0.536339	High Risk	No
				C066	Validation	0.0810273	Low Risk	Yes
				C071	Validation	0.273534	Low Risk	No
				C002	Validation	0.908403	High Risk	No
				B177	Validation	0.0407919	Low Risk	Yes
				C067	Validation	0.579062	High Risk	No
				C070	Validation	0.916675	High Risk	No
				B160	Validation	0.188366	Low Risk	Yes
				B164	Validation	0.0318912	Low Risk	No
				C006	Validation	0.210641	Low Risk	No
				C003	Validation	0.995141	High Risk	No
				B166	Validation	0.0402518	Low Risk	No
				B168	Validation	0.8971	High Risk	Yes
				B163	Validation	0.996632	High Risk	No
				C010	Validation	0.944681	High Risk	No
				C011	Validation	0.0396918	Low Risk	No
				C012	Validation	0.0472031	Low Risk	No
				C015	Validation	0.300661	Low Risk	No
				C016	Validation	0.927778	High Risk	No
				C014	Validation	0.56235	High Risk	No
				C017	Validation	0.120532	Low Risk	No
				C018	Validation	0.0302798	Low Risk	No
				C019	Validation	0.068621	Low Risk	No
				C020	Validation	0.106633	Low Risk	No
				C022	Validation	0.999591	High Risk	No
				C024	Validation	0.278694	Low Risk	No
				C302	Validation	0.543244	High Risk	No
				C025	Validation	0.98032	High Risk	No
				C032	Validation	0.489339	Low Risk	No
				C028	Validation	0.704251	High Risk	No
				C026	Validation	0.111428	Low Risk	No
				C035	Validation	0.234365	Low Risk	No
				C021	Validation	0.124231	Low Risk	No
				C023	Validation	0.995185	High Risk	No
				C027	Validation	0.137512	Low Risk	No
				C037	Validation	0.997704	High Risk	No
				C030	Validation	0.838641	High Risk	No
				C004	Validation	0.389972	Low Risk	No
				C008	Validation	0.18342	Low Risk	No
				C013	Validation	0.941505	High Risk	No
				C005	Validation	0.715122	High Risk	No
				C007	Validation	0.989611	High Risk	No
				C009	Validation	0.465454	Low Risk	No
				C029	Validation	0.0361423	Low Risk	No
				C031	Validation	0.957406	High Risk	No
				C039	Validation	0.954554	High Risk	No
				C038	Validation	0.235049	Low Risk	No
				C041	Validation	0.935499	High Risk	No
				C036	Validation	0.540968	High Risk	No
				C040	Validation	0.0387477	Low Risk	No
				C042	Validation	0.323157	Low Risk	No
				C307	Validation	0.225773	Low Risk	No
				C033	Validation	0.97693	High Risk	No
				C044	Validation	0.0860975	Low Risk	No
				B131	Validation	0.414831	Low Risk	No
				C001	Validation	0.89405	High Risk	No
				C034	Validation	0.0610364	Low Risk	No
				C363	Validation	0.694261	High Risk	Yes
				C357	Validation	0.902756	High Risk	No
				B206	Validation	0.447978	Low Risk	No
				B207	Validation	0.978424	High Risk	No
				C631	Validation	0.296663	Low Risk	Yes
				B203	Validation	0.058775	Low Risk	No
				B209	Validation	0.312746	Low Risk	No
				B208	Validation	0.508982	High Risk	No
				B210	Validation	0.996595	High Risk	No
				B211	Validation	0.959087	High Risk	No
				B212	Validation	0.464086	Low Risk	No
				B213	Validation	0.140096	Low Risk	No
				B215	Validation	0.595457	High Risk	No
				B217	Validation	0.905286	High Risk	No
				B220	Validation	0.79227	High Risk	No
				B221	Validation	0.68979	High Risk	No
				B222	Validation	0.375825	Low Risk	No
				B219	Validation	0.125928	Low Risk	No
				B223	Validation	0.11794	Low Risk	No
				B216	Validation	0.661972	High Risk	No
				C672	Validation	0.0260191	Low Risk	Yes
				B218	Validation	0.998346	High Risk	No
				B214	Validation	0.819875	High Risk	No
				C694	Validation	0.112719	Low Risk	Yes
				C058	Validation	0.217859	Low Risk	No
				C377	Validation	0.0686646	Low Risk	No
				A390	Validation	0.999288	High Risk	No
				C374	Validation	0.025416	Low Risk	No
				C381	Validation	0.944521	High Risk	No
				C385	Validation	0.177041	Low Risk	No
				C391	Validation	0.179641	Low Risk	No
				C392	Validation	0.0290014	Low Risk	No
				C396	Validation	0.0958491	Low Risk	No
				C400	Validation	0.195467	Low Risk	No
				C409	Validation	0.805958	High Risk	No
				C418	Validation	0.0529748	Low Risk	No
				C393	Validation	0.996504	High Risk	No
				C433	Validation	0.065014	Low Risk	No
				C436	Validation	0.606959	High Risk	No
				C444	Validation	0.183885	Low Risk	No
				C434	Validation	0.126494	Low Risk	No
				C456	Validation	0.354524	Low Risk	No
				C461	Validation	0.132776	Low Risk	No
				C460	Validation	0.145311	Low Risk	No
				C463	Validation	0.504057	High Risk	No
				C467	Validation	0.0348443	Low Risk	No
				C424	Validation	0.3093	Low Risk	No
				C428	Validation	0.887875	High Risk	Yes
				C499	Validation	0.083051	Low Risk	No
				C495	Validation	0.193847	Low Risk	No
				C498	Validation	0.33035	Low Risk	No
				C503	Validation	0.0388468	Low Risk	No
				C511	Validation	0.981873	High Risk	No
				C501	Validation	0.994941	High Risk	No
				C475	Validation	0.435116	Low Risk	No
				C488	Validation	0.0987148	Low Risk	No
				C520	Validation	0.109749	Low Risk	No
				C507	Validation	0.997658	High Risk	No
				C509	Validation	0.101623	Low Risk	No
				C504	Validation	0.122209	Low Risk	No
				C515	Validation	0.764543	High Risk	No
				C526	Validation	0.17971	Low Risk	No
				C470	Validation	0.991864	High Risk	No
				C479	Validation	0.0284832	Low Risk	Yes
				C474	Validation	0.570433	High Risk	No
				C522	Validation	0.0553348	Low Risk	No
				C532	Validation	0.315561	Low Risk	No
				C528	Validation	0.676005	High Risk	No
				C549	Validation	0.206453	Low Risk	No
				C556	Validation	0.905082	High Risk	No
				B178	Validation	0.423968	Low Risk	No
				C513	Validation	0.875982	High Risk	No
				B182	Validation	0.56875	High Risk	No
				B184	Validation	0.974209	High Risk	No
				C530	Validation	0.517179	High Risk	No
				C540	Validation	0.835667	High Risk	No
				C543	Validation	0.26957	Low Risk	No
				B183	Validation	0.0608003	Low Risk	No
				B185	Validation	0.0891345	Low Risk	No
				B186	Validation	0.730885	High Risk	No
				B187	Validation	0.704438	High Risk	No
				B188	Validation	0.494909	Low Risk	No
				B189	Validation	0.442132	Low Risk	No
				B193	Validation	0.0740301	Low Risk	No
				B192	Validation	0.491487	Low Risk	No
				B194	Validation	0.954177	High Risk	No
				B179	Validation	0.999617	High Risk	No
				B195	Validation	0.987234	High Risk	No
				B196	Validation	0.98932	High Risk	No
				B204	Validation	0.0442211	Low Risk	No
				C118	Validation	0.304138	Low Risk	No
				B191	Validation	0.980429	High Risk	No
				B200	Validation	0.910712	High Risk	No
				B201	Validation	0.493344	Low Risk	No
				B202	Validation	0.0529453	Low Risk	No
				B197	Validation	0.990839	High Risk	No
				C448	Validation	0.810224	High Risk	No
				B199	Validation	0.814458	High Risk	No
				B116	Validation	0.0274647	Low Risk	No
				C833	Validation	0.988648	High Risk	No
				C757	Validation	0.0860609	Low Risk	No
				C866	Validation	0.997303	High Risk	Yes
				C872	Validation	0.586753	High Risk	Yes
				B126	Validation	0.050207	Low Risk	No
				C795	Validation	0.172541	Low Risk	Yes
				D405	Validation	0.875837	High Risk	Yes
				D406	Validation	0.0664772	Low Risk	Yes
				D408	Validation	0.89085	High Risk	Yes
				D407	Validation	0.642533	High Risk	Yes
				C960	Validation	0.301357	Low Risk	Yes
				C962	Validation	0.99209	High Risk	Yes
				C963	Validation	0.243476	Low Risk	Yes
				C964	Validation	0.129044	Low Risk	Yes
				C965	Validation	0.948757	High Risk	Yes
				C966	Validation	0.358897	Low Risk	No
				B132	Validation	0.892893	High Risk	No
				D413	Validation	0.641133	High Risk	Yes
				D411	Validation	0.778561	High Risk	Yes
				D412	Validation	0.912431	High Risk	Yes
